# Supplementary material for: Systematic Review and Meta-Analysis on the BeGraft Peripheral and BeGraft Peripheral PLUS Outcomes as Bridging Covered Stents in Fenestrated and Branched Endovascular Aortic Repair
Source: J Clin Med. 2025 Jul 23;14(15):5221. doi: 10.3390/jcm14155221 (PMC12347551; doi:10.3390/jcm14155221)
Supplement: Supplementary file 1 [file jcm-14-05221-s001.zip]

Archive with 1 entries (1 files):
- Supplementary material.v10.pdf
